# Supplementary material for: Pseudomonas chlororaphis A54 Enhances Drought Tolerance in Pinus sylvestris var. mongolica Through Coordinated Plant Physiological, Rhizosphere Microbial, and Soil Functional Responses
Source: Plants (Basel). 2026 May 14;15(10):1503. doi: 10.3390/plants15101503 (PMC13210770; doi:10.3390/plants15101503)
Supplement: Supplementary file 1 [file plants-15-01503-s001.zip]

Archive with 1 entries (1 files):
- plants-4274235-supplementary.pdf
